# Supplementary material for: OpBox: Open Source Tools for Simultaneous EEG and EMG Acquisition from Multiple Subjects
Source: eNeuro. 2020 Oct 27;7(5):ENEURO.0212-20.2020. doi: 10.1523/ENEURO.0212-20.2020 (PMC7598913; doi:10.1523/ENEURO.0212-20.2020)
Supplement: Extended Data 1 — PCB designs: amplifier PCB design files ready to be sent out for fabrication or modified to fit customized specifications. How to build + parts list: a document file containing detailed instructions for constructing the OpBox system, separated by component, with a spreadsheet of all parts used in the process of building the amplifier. Software scripts: MATLAB scripts necessary for running behavioral tasks and recording behavioral/physiological data. Includes example CSV spreadsheet files (InfoSubjects + InfoBoxes) and instructions for use. Download Extended Data 1, ZIP file. [file enu-eN-OTM-0212-20-s02.zip]

Archive with 42 entries (41 files):
- .gitignore
- Amplifier PCB Designs/AmpPCB_3Ch_InScrewTerm_OutBNC.zip
- Amplifier PCB Designs/AmpPCB_4Ch_InScrewTerm_OutEthernet.zip
- How to Build and Parts List/HowTo_Amplifier.doc
- How to Build and Parts List/HowTo_CableCommutatorConnections_Harwin3mm.doc
- README.md
- How to Build and Parts List/OpBoxAmpPartsList_BasicSetup.xls
- How to Build and Parts List/OpBoxAmp_AdditionalParts.xls
- OpBox Phys Scripts/BinColAndMean.m
- OpBox Phys Scripts/CellStrToCellNums.m
- OpBox Phys Scripts/CellStrToNums.m
- OpBox Phys Scripts/csvimport.m
- OpBox Phys Scripts/Data_TestRoom/
- OpBox Phys Scripts/InfoBoxes.csv
- OpBox Phys Scripts/InfoSubjects.csv
- OpBox Phys Scripts/License.txt
- OpBox Phys Scripts/OpBox_Add.m
- OpBox Phys Scripts/OpBox_Axes.m
- OpBox Phys Scripts/OpBox_Axis_Time.m
- OpBox Phys Scripts/OpBox_Graphs.m
- OpBox Phys Scripts/OpBox_LoadPhysData.m
- OpBox Phys Scripts/OpBox_Offset.m
- OpBox Phys Scripts/OpBox_Remove.m
- OpBox Phys Scripts/OpBox_ResetEP.m
- OpBox Phys Scripts/OpBox_Setup.m
- OpBox Phys Scripts/OpBox_Stop.m
- OpBox Phys Scripts/OpBox_Subject.m
- OpBox Phys Scripts/OpBox_SubjectsNames.m
- OpBox Phys Scripts/OpBoxPhys_Axes.m
- OpBox Phys Scripts/OpBoxPhys_CropData.m
- OpBox Phys Scripts/OpBoxPhys_DrawData.m
- OpBox Phys Scripts/OpBoxPhys_Graphs.m
- OpBox Phys Scripts/OpBoxPhys_InfoBoxSubj.m
- OpBox Phys Scripts/OpBoxPhys_LogData.m
- OpBox Phys Scripts/OpBoxPhys_Offset.m
- OpBox Phys Scripts/OpBoxPhys_SetupDevices.m
- OpBox Phys Scripts/OpBoxPhys_Spectrograms.m
- OpBox Phys Scripts/OpBoxPhys_Start.m
- OpBox Phys Scripts/OpBoxPhys_SubjectsNames.m
- OpBox Phys Scripts/PowerSpecMatrix.m
- OpBox Phys Scripts/README.md
- OpBox Phys Scripts/SpecDb.m
