# Supplementary material for: OpBox: Open Source Tools for Simultaneous EEG and EMG Acquisition from Multiple Subjects
Source: eNeuro. 2020 Oct 27;7(5):ENEURO.0212-20.2020. doi: 10.1523/ENEURO.0212-20.2020 (PMC7598913; doi:10.1523/ENEURO.0212-20.2020)
Supplement: Extended Data 1 — PCB designs: amplifier PCB design files ready to be sent out for fabrication or modified to fit customized specifications. How to build + parts list: a document file containing detailed instructions for constructing the OpBox system, separated by component, with a spreadsheet of all parts used in the process of building the amplifier. Software scripts: MATLAB scripts necessary for running behavioral tasks and recording behavioral/physiological data. Includes example CSV spreadsheet files (InfoSubjects + InfoBoxes) and instructions for use. Download Extended Data 1, ZIP file. [file enu-eN-OTM-0212-20-s02.zip › How to Build and Parts List/OpBoxAmpPartsList_BasicSetup.xls]

## Sheet: OpBox
Ordering frequency	SystemPart	Equipment	Vendor	Cost	#	Total	VendorPart	MfgPart	Manufacturer	Web	Notes		Notes			Cost per OpBox for Initial 10	4968.47		496.847
Possible 1 time expense	Computer	Desktop Computer	Dell	429.99	1	429.99	Inspiron Desktop			https://www.dell.com/en-us/shop/desktop-computers/inspiron-desktop/spd/inspiron-3671-desktop/nd3671dszls	Starts at 429.99, recommend at least Win10 64 bit, >=8GB RAM, >=1 TB hard disk
For 10 OpBoxes	Physiology: Acquisition from Amplifier	10' BNC M-M Patch Cable RG58 Coax 50 ohm	Newark	4.05	30	121.5	24-15626	24-15626	Pro Signal	https://www.newark.com/pro-signal/24-15626/rf-coax-bnc-straight-plug-10ft/dp/83X8079?ICID=mcm-redirect-product	Connection from Physiology Amplifier to Acquisition: BNC Cables
For 10 OpBoxes	Physiology: Acquisition from Amplifier	BNC Connector Jack, Female Socket 50Ohm Panel Mount Solder Cup	DigiKey	2.6928	30	80.784	ARFX1063-ND	31-10-RFX	Amphenol RF	https://www.digikey.com/product-detail/en/31-10-RFX/ARFX1063-ND/100642	Connection from Physiology Amplifier to Acquisition: BNC Jack to connect cable to DAQ breakout
For 10 OpBoxes	Physiology: Acquisition from Amplifier	NI CB-68LPR Unshielded 68-pin I/O Connector Block	National Instruments	137	2	274	777145-02			http://sine.ni.com/nips/cds/view/p/lang/en/nid/1186	Breakout board for NI PCI cards
For 10 OpBoxes	Physiology: Acquisition from Amplifier	NI PCI-6225 16-Bit, 250 kS/s, 80 Analog Inputs Multifunction DAQ	National Instruments	1643	1	1643	779295-01			http://sine.ni.com/nips/cds/view/p/lang/en/nid/201605	Acquisition Card: 40 Differential Analog Inputs, 8 Clocked Digital Inputs
For 10 OpBoxes	Physiology: Acquisition from Amplifier	NI SHC68-68 Cable (2m)	National Instruments	124	2	248	191945-02			http://sine.ni.com/nips/cds/view/p/lang/en/nid/201629	No shielding for analog only portion of PCI-6225, Recommended by NI
For 10 OpBoxes	Physiology: Amplifier 3Ch	BUMPER CYLIN 0.312" DIA BLK	Digi-Key	0.11139	144	16.0402	SJ5746-0-ND	SJ61A1	3M	http://www.digikey.com/product-detail/en/SJ61A1/SJ5746-0-ND/1768456	Rubber bumper feet for amp
For 10 OpBoxes	Physiology: Amplifier 3Ch	LED 3MM HI EFF RED RED DIFF	Digi-Key	0.3555	20	7.11	160-1957-ND	LTL-4221NLC	Lite-On Inc	http://www.digikey.com/product-detail/en/LTL-4221NLC/160-1957-ND/3198526	LED Indicators for Amp Power
For 10 OpBoxes: 3Ch	Physiology: Amplifier 3Ch	CAP CER 0.047UF 50V 5% RADIAL	Digi-Key	0.467	30	14.01	445-8327-ND	FK16C0G1H473J	TDK Corporation	http://www.digikey.com/product-detail/en/FK16C0G1H473J/445-8327-ND/2815257	For 2 pole Active Low pass filter, Gain = 1, F = 200 Hz, Q~0.71
For 10 OpBoxes: 3Ch	Physiology: Amplifier 3Ch	CAP CER 0.1UF 50V 5% RADIAL	Chip 1 Stop	0.255	210	53.55	C1S741001050659	FK16C0G1H104J	TDK Corporation	https://www.chip1stop.com/USA/en/view/dispDetail/DispDetail?partId=TDK1-0105065&utm_medium=cpc&utm_campaign=aggregator&utm_source=octopart&utm_term=TDK1-0105065&cid=octopart_TDK1-0105065	For power inputs & 2 pole Active Low pass filter, Gain = 1, F = 200 Hz, Q~0.71. COG 5%
For 10 OpBoxes: 3Ch	Physiology: Amplifier 3Ch	CAP FILM 1UF 63VDC RADIAL	Quest Components	0.2	60	12	B32529-C105-J	B32529-C105-J	EPCOS Inc	https://www.questcomp.com/part/4/b32529-c105-j/111628736	For 2 pole Active High pass filter, Gain = 1, F = 0.28 Hz, Q~0.71. Film Cap
For 10 OpBoxes: 3Ch	Physiology: Amplifier 3Ch	CONN BNC JACK R/A 50 OHM PCB	Digi-Key	1.4068	30	42.204	A97553-ND	1-1337543-0	TE Connectivity	http://www.digikey.com/product-detail/en/1-1337543-0/A97553-ND/1755940	BNC output jacks
For 10 OpBoxes: 3Ch	Physiology: Amplifier 3Ch	CONN HEADER VERT .100 2POS 30AU	Mouser	0.628	20	12.56	571-1039081	103908-1	TE Connectivity	https://www.mouser.com/ProductDetail/TE-Connectivity-AMP/103908-1?qs=HSGlLeu24BNcvlCE5zSERw%3D%3D	AmpModu 2 pin male pins w/housing for amp power input, with Latch. Press-Fit, Solder
For 10 OpBoxes: 3Ch	Physiology: Amplifier 3Ch	CONN TERM BLOCK 6POS 5.08MM PCB	Digi-Key	3.026	10	30.26	277-1251-ND	1729160	Phoenix Contact	http://www.digikey.com/product-detail/en/1729160/277-1251-ND/260619	Screw Terminal for 6 Ch 0.200" spacing for amp Ch3
For 10 OpBoxes: 3Ch	Physiology: Amplifier 3Ch	DeliriumLab Amp Printed Circuit Board	Sunstone	33.8	10	338	Custom	OperantShield	Custom		Custom PCB for Electrophysiology Amplifier
For 10 OpBoxes: 3Ch	Physiology: Amplifier 3Ch	IC OPAMP GP 2.2MHZ 8DIP	Digi-Key	4.05	60	243	296-7365-5-ND	TLC277IP	Texas Instruments	http://www.digikey.com/product-detail/en/TLC277IP/296-7365-5-ND/374913	OpAmp (used in OpenEEG too)
For 10 OpBoxes: 3Ch	Physiology: Amplifier 3Ch	IC SOCKET STRAIGHT 8POS TIN	Digi-Key	0.1288	90	11.592	AE9986-ND	A08-LC-TT-R	Assman WSW Components	http://www.digikey.com/product-detail/en/A08-LC-TT-R/AE9986-ND/821740	Chipsets for Amplifiers Integrated Circuits
For 10 OpBoxes: 3Ch	Physiology: Amplifier 3Ch	INA114BP IC OPAMP INSTR 1MHZ 8DIP	Rochester Electronics	8.44	30	253.2	INA114BP	INA114BP	Texas Instruments	https://www.rocelec.com/part/TEXTISINA114BP	Instrument Amp (used in OpenEEG too)
For 10 OpBoxes: 3Ch	Physiology: Amplifier 3Ch	RES 100K OHM 1/4W 0.1% AXIAL	Digi-Key	0.3326	60	19.956	100KADCT-ND	MFP-25BRD52-100K	Yageo	http://www.digikey.com/product-detail/en/MFP-25BRD52-100K/100KADCT-ND/2059112	For bias currents at inputs
For 10 OpBoxes: 3Ch	Physiology: Amplifier 3Ch	RES 100K OHM 1/4W 1% AXIAL	Digi-Key	0.0436	60	2.616	100KXBK-ND	MFR-25FBF52-100K	Yageo	http://www.digikey.com/product-detail/en/MFR-25FBF52-100K/100KXBK-ND/13473	For 10x Gain across Op Amp
For 10 OpBoxes: 3Ch	Physiology: Amplifier 3Ch	RES 10K OHM 1/4W 1% AXIAL	Digi-Key	0.0436	60	2.616	10.0KXBK-ND	MFR-25FBF52-10K	Yageo	http://www.digikey.com/product-detail/en/MFR-25FBF52-10K/10.0KXBK-ND/13219	For 10x Gain across Op Amp
For 10 OpBoxes: 3Ch	Physiology: Amplifier 3Ch	RES 15K OHM 1/4W 1% AXIAL	Digi-Key	0.056	30	1.68	15.0KXBK-ND	MFR-25FBF52-15K	Yageo	http://www.digikey.com/product-detail/en/MFR-25FBF52-15K/15.0KXBK-ND/13252	For 2 pole Active Low pass filter, Gain = 1, F = 200 Hz, Q~0.71
For 10 OpBoxes: 3Ch	Physiology: Amplifier 3Ch	RES 1M OHM 1/4W 1% AXIAL	Digi-Key	0.056	30	1.68	1.00MXBK-ND	MFR-25FBF52-1M	Yageo	http://www.digikey.com/product-detail/en/MFR-25FBF52-1M/1.00MXBK-ND/13714	For 2 pole Active High pass filter, Gain = 1, F = 0.28 Hz, Q~0.71
For 10 OpBoxes: 3Ch	Physiology: Amplifier 3Ch	RES 499K OHM 1/4W 1% AXIAL	Digi-Key	0.056	30	1.68	499KXBK-ND	MFR-25FBF52-499K	Yageo	http://www.digikey.com/product-detail/en/MFR-25FBF52-499K/499KXBK-ND/13656	For 2 pole Active High pass filter, Gain = 1, F = 0.28 Hz, Q~0.71
For 10 OpBoxes: 3Ch	Physiology: Amplifier 3Ch	RES 5.62K OHM 1/4W 1% AXIAL	Digi-Key	0.0436	50	2.18	5.62KXBK-ND	MFR-25FBF52-5K62	Yageo	http://www.digikey.com/product-detail/en/MFR-25FBF52-5K62/5.62KXBK-ND/13171	Across Instrument Amplifier for Gain of 10x (1+50/5.62) & For LED Indicators
For 10 OpBoxes: 3Ch	Physiology: Amplifier 3Ch	RES 9.09K OHM 1/4W 1% AXIAL	Digi-Key	0.056	30	1.68	9.09KXBK-ND	MFR-25FBF52-9K09	Yageo	http://www.digikey.com/product-detail/en/MFR-25FBF52-9K09/9.09KXBK-ND/13211	For 2 pole Active Low pass filter, Gain = 1, F = 200 Hz, Q~0.71
For 10 OpBoxes: 3Ch	Physiology: Amplifier 3Ch	Switch PCB Dpdt Horiz	Newark	2.59	10	25.9	98K4951	1MD1T2B4M7RE	Multicomp	http://www.mcmelectronics.com/product/MULTICOMP-98K4951-/26-4370	Switch for Amplifier power
For 10 OpBoxes	Physiology: Battery Power	Battery Holder 2xaa Snap 150mm Lead	Mouser	0.973	20	19.46	534-2463	2463	Keystone Electronics	https://www.mouser.com/ProductDetail/Keystone-Electronics/2463?qs=3CbvriavsLAIed365CR04Q%3D%3D	Battery Holder (2 AA)
For 10 OpBoxes	Physiology: Battery Power	CONN RECPT 2POS .1" POL UNLOAD	Mouser	0.282	20	5.64	571-1042571	104257-1	TE Connectivity	https://www.mouser.com/ProductDetail/TE-Connectivity-AMP/104257-1?qs=HSGlLeu24BMieT%2F6oT1DRw%3D%3D	AmpModu 2 pin housing for female sockets for battery power output, with Latch
For 10 OpBoxes	Physiology: Battery Power	CONN SOCKET 22-26AWG 30AU CRIMP	Digi-Key	0.198	40	7.92	1-104480-6	1-104480-6	TE Connectivity	http://www.digikey.com/product-detail/en/1-104480-6/A32513-ND/1014904	AmpModu Socket contacts for 2 pin housing at 0.100 spacing for battery power connectors: 22-26 AWG
For 10 OpBoxes	Physiology: Battery Power	Battery, Industrial, Pack of 24, 1.5 V, AA, Alkaline, 2.45 Ah, Raised Positive and Flat Negative	Newark	0.38	48	18.24	81F158	EN91	Energizer	https://www.newark.com/energizer/en91/alkaline-zn-mno2-battery-1-5v/dp/81F158?CMP=AFC-OP	Batteries: AA Alkaline
For 10 OpBoxes	Physiology: Cable	Cables: 6 Channel Open ended: Spring: 100cm long	Plastics1	32.7	10	327	363-000 W/ SPRING			http://www.invivo1.com/Catalog.php?FILTER_F0=Electrophysiology&FILTER_F1=Cable&FILTER_F2=6-Channel&FILTER_F3=&FILTER_F4=&FILTER_F5=&FILTER_F6=&FILTER_F7=&FILTER_F8=&FILTER_F9=&FILTER_FNAME=	Cables: 6 channels with Spring shielding
For 10 OpBoxes	Physiology: Cable	CONN RCPT 3MM 6POS DL MATE-N-L	LCSC Electronics	0.090841	10	0.90841	C201363	794617-6	TE Connectivity	https://lcsc.com/product-detail/Connectors_TE-Connectivity_794617-6_6P-pitch3mm_C201363.html	Commutator connector jack
For 10 OpBoxes	Physiology: Cable	CONN SOCKET 30-26AWG GOLD CRIMP	Digi-Key	0.1214	60	7.284	1-794611-1-ND	1-794611-1	TE Connectivity	http://www.digikey.com/product-detail/en/1-794611-1/1-794611-1-ND/2259415	Commutator connector jack pins
For 10 OpBoxes	Physiology: Commutator	CONN PIN CONT 26-30AWG GOLD	Heilind	0.06859	60	4.1154	AMP1-794613-1	1-794613-1	TE Connectivity	https://estore.heilind.com/1-794613-1/AMP1-794613-1.html	Commutator connector plug pins
For 10 OpBoxes	Physiology: Commutator	CONN PLUG 3MM 6POS DL MATE-N-LOK	Arrow	0.2516	10	2.516	794616-6	794616-6	TE Connectivity	https://www.arrow.com/en/products/794616-6/te-connectivity?utm_campaign=octopart_2018&utm_currency=USD&utm_keyword=794616-6&utm_medium=aggregator&utm_content=inv_listing&utm_source=octopart	Commutator connector plug
For 10 OpBoxes	Physiology: Commutator	Slip Ringer with Flange	Adafruit	13.46	10	134.6	736	736	Adafruit Industries	https://www.adafruit.com/product/736	Commutator: 6 channels
Annual license fee	Software	Matlab: IDE	Mathworks	250	1	250				http://www.mathworks.com/	Maltab Annual License Academic Pricing. Student & Personal pricing are lower if applicable. Recommend R2013a or more recent for continuous clocked digital & analog data acquisition
Annual license fee	Software	Matlab: Data Acquisition Toolbox	Mathworks	100	1	100				http://www.mathworks.com/	Maltab Annual License Academic Pricing. Student & Personal pricing are lower if applicable
Annual license fee	Software	Matlab: Image Acquisition Toolbox	Mathworks	100	1	100				http://www.mathworks.com/	Maltab Annual License Academic Pricing. Student & Personal pricing are lower if applicable
Annual license fee	Software	Matlab: Signal Processing Toolbox	Mathworks	100	1	100				http://www.mathworks.com/	Maltab Annual License Academic Pricing. Student & Personal pricing are lower if applicable

## Sheet: CostReport
Sum of Total
Ordering frequency	SystemPart	Total
For 10 OpBoxes	Physiology: Acquisition from Amplifier	2148.16	214.816
	Physiology: Battery Power	30.064	3.0064
	Physiology: Cable	339.016	33.9016
	Physiology: Commutator	161.278	16.1278
	Physiology: Amplifier	17.4099	1.74099
For 10 OpBoxes Total		2695.93	269.593
Possible 1 time expense	Computer	699.99	69.999
	Solder	160.37	16.037
	Software	700	70
Possible 1 time expense Total		1560.36	156.036
For 10 OpBoxes: 3Ch	Physiology: Amplifier 3Ch	1105.68	110.568
For 10 OpBoxes: 3Ch Total		1105.68	110.568
For 10 OpBoxes: 4Ch	Physiology: Amplifier 4Ch	1513.04	151.304
For 10 OpBoxes: 4Ch Total		1513.04	151.304
Grand Total		6875.01	687.501
