# Supplementary material for: OpBox: Open Source Tools for Simultaneous EEG and EMG Acquisition from Multiple Subjects
Source: eNeuro. 2020 Oct 27;7(5):ENEURO.0212-20.2020. doi: 10.1523/ENEURO.0212-20.2020 (PMC7598913; doi:10.1523/ENEURO.0212-20.2020)
Supplement: Extended Data 1 — PCB designs: amplifier PCB design files ready to be sent out for fabrication or modified to fit customized specifications. How to build + parts list: a document file containing detailed instructions for constructing the OpBox system, separated by component, with a spreadsheet of all parts used in the process of building the amplifier. Software scripts: MATLAB scripts necessary for running behavioral tasks and recording behavioral/physiological data. Includes example CSV spreadsheet files (InfoSubjects + InfoBoxes) and instructions for use. Download Extended Data 1, ZIP file. [file enu-eN-OTM-0212-20-s02.zip › How to Build and Parts List/OpBoxAmp_AdditionalParts.xls]

## Sheet: OpBox
Ordering frequency	SystemPart	Equipment	Vendor	Cost	#	Total	VendorPart	MfgPart	Manufacturer	Web	Notes		Notes			Cost per OpBox	269.593		Possible 1 time expenses	1560.36
For 10 OpBoxes	Physiology: Acquisition from Amplifier	10' BNC M-M Patch Cable RG58 Coax 50 ohm	M C M Electronics	3.77	8	30.16	24-15626	24-15626	Pro Signal	http://www.mcmelectronics.com/product/24-15626	Connection from Physiology Amplifier to Acquisition
For 10 OpBoxes	Physiology: Battery Power	Battery Holder 2xaa Snap 150mm Lead	M C M Electronics	0.41	20	8.2	28-12561	23VB21A	Pro Signal	http://www.mcmelectronics.com/product/PRO-POWER-23VB21A-/28-12561	Battery Holder (2 AA)
For 10 OpBoxes	Physiology: Amplifier	BUMPER CYLIN 0.312" DIA BLK	Digi-Key	0.07618	144	10.9699	SJ5746-0-ND	SJ61A1	3M	http://www.digikey.com/product-detail/en/SJ61A1/SJ5746-0-ND/1768456	Rubber bumper feet for amp
For 10 OpBoxes	Physiology: Cable	Cables: 6 Channel Open ended: Spring: 100cm long	Plastics1	32.7	10	327	363-000 W/ SPRING			http://www.plastics1.com/Gallery-PRC.php?CMD=VIEW	Cables: 6 channels with Spring shielding
For 10 OpBoxes: 4Ch	Physiology: Amplifier 4Ch	CAP CER 0.047UF 50V 5% RADIAL	Digi-Key	0.46	40	18.4	445-8327-ND	FK16C0G1H473J	TDK Corporation	http://www.digikey.com/product-detail/en/FK16C0G1H473J/445-8327-ND/2815257	For 2 pole Active Low pass filter, Gain = 1, F = 200 Hz, Q~0.71
For 10 OpBoxes: 3Ch	Physiology: Amplifier 3Ch	CAP CER 0.047UF 50V 5% RADIAL	Digi-Key	0.467	30	14.01	445-8327-ND	FK16C0G1H473J	TDK Corporation	http://www.digikey.com/product-detail/en/FK16C0G1H473J/445-8327-ND/2815257	For 2 pole Active Low pass filter, Gain = 1, F = 200 Hz, Q~0.71
For 10 OpBoxes: 4Ch	Physiology: Amplifier 4Ch	CAP CER 0.1UF 50V 5% RADIAL	Digi-Key	0.4001	280	112.028	445-8325-ND	FK16C0G1H104J	TDK Corporation	http://www.digikey.com/product-detail/en/FK16C0G1H104J/445-8325-ND/2815255	For power inputs & 2 pole Active Low pass filter, Gain = 1, F = 200 Hz, Q~0.71. COG 5%
For 10 OpBoxes: 3Ch	Physiology: Amplifier 3Ch	CAP CER 0.1UF 50V 5% RADIAL	Digi-Key	0.4	210	84	445-8325-ND	FK16C0G1H104J	TDK Corporation	http://www.digikey.com/product-detail/en/FK16C0G1H104J/445-8325-ND/2815255	For power inputs & 2 pole Active Low pass filter, Gain = 1, F = 200 Hz, Q~0.71. COG 5%
For 10 OpBoxes: 4Ch	Physiology: Amplifier 4Ch	CAP FILM 1UF 63VDC RADIAL	Digi-Key	0.312	100	31.2	495-1119-ND	B32529C105J	EPCOS Inc	http://www.digikey.com/product-detail/en/B32529C105J/495-1119-ND/592697	For 2 pole Active High pass filter, Gain = 1, F = 0.28 Hz, Q~0.71. Film Cap
For 10 OpBoxes: 3Ch	Physiology: Amplifier 3Ch	CAP FILM 1UF 63VDC RADIAL	Digi-Key	0.455	60	27.3	495-1119-ND	B32529C105J	EPCOS Inc	http://www.digikey.com/product-detail/en/B32529C105J/495-1119-ND/592697	For 2 pole Active High pass filter, Gain = 1, F = 0.28 Hz, Q~0.71. Film Cap
For 10 OpBoxes: 3Ch	Physiology: Amplifier 3Ch	CONN BNC JACK R/A 50 OHM PCB	Digi-Key	1.7252	30	51.756	A97553-ND	1-1337543-0	TE Connectivity	http://www.digikey.com/product-detail/en/1-1337543-0/A97553-ND/1755940	BNC output jacks
For 10 OpBoxes: 3Ch	Physiology: Amplifier 3Ch	CONN HEADER VERT .100 2POS 30AU	Digi-Key	0.73	20	14.6	A28473-ND	103908-1	TE Connectivity	http://www.digikey.com/product-detail/en/103908-1/A28473-ND/298654	AmpModu 2 pin male pins w/housing for amp power input, with Latch. Press-Fit, Solder
For 10 OpBoxes: 4Ch	Physiology: Amplifier 4Ch	CONN HEADER VERT .100 2POS 30AU	Digi-Key	0.661	20	13.22	A28473-ND	103908-1	TE Connectivity	http://www.digikey.com/product-detail/en/103908-1/A28473-ND/298654	AmpModu 2 pin male pins w/housing for amp power input, with Latch. Press-Fit, Solder
For 10 OpBoxes: 4Ch	Physiology: Amplifier 4Ch	CONN MOD JACK 8P8C	Digi-Key	4.769	10	47.69	380-1100-ND	SS-82000-002		http://www.digikey.com/product-detail/en/SS-82000-002/380-1100-ND/459026	"Ethernet" Input for NI system
For 10 OpBoxes: 4Ch	Physiology: Amplifier 4Ch	CONN MOD JACK R/A 8P8C SHIELDED	Digi-Key	1.624	10	16.24	380-1047-ND	SS-7188S-A-NF	Stewart Connector	http://www.digikey.com/product-detail/en/SS-7188S-A-NF/380-1047-ND/388309	"Ethernet" Output for Amp 4Ch
For 10 OpBoxes	Physiology: Commutator	CONN PIN CONT 26-30AWG GOLD	Digi-Key	0.0948	60	5.688	1-794613-1-ND	1-794613-1	TE Connectivity	http://www.digikey.com/product-detail/en/1-794613-1/1-794613-1-ND/2259374	Commutator male pins: Mico MATE-N-LOCK, AMP. Male pin contacts. 3mm TE connectors
For 10 OpBoxes	Physiology: Commutator	CONN PLUG 3MM 6POS DL MATE-N-LOK	Digi-Key	0.609	10	6.09	A30271-ND	794616-6	TE Connectivity	http://www.digikey.com/product-detail/en/794616-6/A30271-ND/684994	Commutator plug: Mico MATE-N-LOCK, AMP. Male pin holder. 3mm TE connectors
For 10 OpBoxes	Physiology: Cable	CONN RCPT 3MM 6POS DL MATE-N-L	Digi-Key	0.49	10	4.9	A30295-ND	794617-6	TE Connectivity	http://www.digikey.com/product-detail/en/794617-6/A30295-ND/685018	Crimp connectors for male/female pin combo for commutator: Mico MATE-N-LOCK, AMP. Female socket holder
For 10 OpBoxes	Physiology: Battery Power	CONN RECPT 2POS .1" POL UNLOAD	Digi-Key	0.357	20	7.14	A28393-ND	104257-1	TE Connectivity	http://www.digikey.com/product-detail/en/104257-1/A28393-ND/289301	AmpModu 2 pin housing for female sockets for battery power output, with Latch
For 10 OpBoxes	Physiology: Battery Power	CONN SOCKET 22-26AWG 30AU CRIMP	Digi-Key	0.1776	40	7.104	A32513-ND	1-104480-6	TE Connectivity	http://www.digikey.com/product-detail/en/1-104480-6/A32513-ND/1014904	AmpModu Socket contacts for 2 pin housing at 0.100 spacing for battery power connectors: 22-26 AWG
For 10 OpBoxes	Physiology: Cable	CONN SOCKET 30-26AWG GOLD CRIMP	Digi-Key	0.1186	60	7.116	1-794611-1-ND	1-794611-1	TE Connectivity	http://www.digikey.com/product-detail/en/1-794611-1/1-794611-1-ND/2259415	Crimp connectors for male/female pin combo for commutator: Mico MATE-N-LOCK, AMP. Female socket contacts. 3mm TE connectors
For 10 OpBoxes: 3Ch	Physiology: Amplifier 3Ch	CONN TERM BLOCK 6POS 5.08MM PCB	Digi-Key	2.629	10	26.29	277-1251-ND	1729160	Phoenix Contact	http://www.digikey.com/product-detail/en/1729160/277-1251-ND/260619	Screw Terminal for 6 Ch 0.200" spacing for amp Ch3
For 10 OpBoxes: 4Ch	Physiology: Amplifier 4Ch	CONN TERM BLOCK 6POS 5.08MM PCB	Digi-Key	3.026	10	30.26	277-1251-ND	1729160	Phoenix Contact	http://www.digikey.com/product-detail/en/1729160/277-1251-ND/260619	Screw Terminal for 6 Ch 0.200" spacing for amp input
For 10 OpBoxes: 3Ch	Physiology: Amplifier 3Ch	DeliriumLab Amp Printed Circuit Board	Sunstone	33.8	10	338	Custom	OperantShield	DeliriumLab.org	http://deliriumlab.org/	Custom PCB for Electrophysiology Amplifier
For 10 OpBoxes: 4Ch	Physiology: Amplifier 4Ch	DeliriumLab Amp Printed Circuit Board	Sunstone	33.8	10	338	Custom	OperantShield	DeliriumLab.org	http://deliriumlab.org/	Custom PCB for Electrophysiology Amplifier
Possible 1 time expense	Computer	Desktop Computer	Dell	699.99	1	699.99	XPS 8700			http://www.dell.com/us/p/xps-8700/pd	Starts at 699.99, previously recommended at least Win7 64 bit, >=8GB RAM, >=1 TB hard disk
Possible 1 time expense	Software	Fritzing		0	1	0				http://fritzing.org/download/	For editing printed circuit board
For 10 OpBoxes: 4Ch	Physiology: Amplifier 4Ch	IC OPAMP GP 2.2MHZ 8DIP	Digi-Key	4.05	80	324	296-7365-5-ND	TLC277IP	Texas Instruments	http://www.digikey.com/product-detail/en/TLC277IP/296-7365-5-ND/374913	OpAmp (used in OpenEEG too)
For 10 OpBoxes: 3Ch	Physiology: Amplifier 3Ch	IC OPAMP GP 2.2MHZ 8DIP	Digi-Key	2.15	60	129	296-7365-5-ND	TLC277IP	Texas Instruments	http://www.digikey.com/product-detail/en/TLC277IP/296-7365-5-ND/374913	OpAmp (used in OpenEEG too)
For 10 OpBoxes: 4Ch	Physiology: Amplifier 4Ch	IC SOCKET STRAIGHT 8POS TIN	Digi-Key	0.1196	120	14.352	AE9986-ND	A08-LC-TT-R	Assman WSW Components	http://www.digikey.com/product-detail/en/A08-LC-TT-R/AE9986-ND/821740	Chipsets for Amplifiers Integrated Circuits
For 10 OpBoxes: 3Ch	Physiology: Amplifier 3Ch	IC SOCKET STRAIGHT 8POS TIN	Digi-Key	0.1288	90	11.592	AE9986-ND	A08-LC-TT-R	Assman WSW Components	http://www.digikey.com/product-detail/en/A08-LC-TT-R/AE9986-ND/821740	Chipsets for Amplifiers Integrated Circuits
For 10 OpBoxes: 4Ch	Physiology: Amplifier 4Ch	INA114BP IC OPAMP INSTR 1MHZ 8DIP	Digi-Key	11.8364	40	473.456	INA114BP-ND	INA114BP	Texas Instruments	http://www.digikey.com/product-search/en?pv975=10&FV=1140050&k=ina114&mnonly=0&newproducts=0&ColumnSort=0&page=1&stock=1&quantity=0&ptm=0&fid=0&pageSize=500	Instrument Amp (used in OpenEEG too)
For 10 OpBoxes: 3Ch	Physiology: Amplifier 3Ch	INA114BP IC OPAMP INSTR 1MHZ 8DIP	Digi-Key	12.1044	30	363.132	INA114BP-ND	INA114BP	Texas Instruments	http://www.digikey.com/product-search/en?pv975=10&FV=1140050&k=ina114&mnonly=0&newproducts=0&ColumnSort=0&page=1&stock=1&quantity=0&ptm=0&fid=0&pageSize=500	Instrument Amp (used in OpenEEG too)
For 10 OpBoxes	Physiology: Amplifier	LED 3MM HI EFF RED RED DIFF	Digi-Key	0.322	20	6.44	160-1957-ND	LTL-4221NLC	Lite-On Inc	http://www.digikey.com/product-detail/en/LTL-4221NLC/160-1957-ND/3198526	LED Indicators for Amp Power
Possible 1 time expense	Software	Matlab: Data Acquisition Toolbox		200	1	200				http://www.mathworks.com/	Maltab Perpetual Academic Pricing. Student & Personal pricing are lower if applicable
Possible 1 time expense	Software	Matlab: IDE		500	1	500				http://www.mathworks.com/	Maltab Perpetual Academic Pricing. Student & Personal pricing are lower if applicable. Recommend R2013a or more recent for continuous clocked digital & analog data acquisition
For 10 OpBoxes	Physiology: Battery Power	MEDC BATTERIES ALK AA 1.5 VOLT BX/24EA	Owens & Minor	3.81	2	7.62	1314BATTAA	BATTAA	OM MAIN STREET	http://www.owens-minor.com/Pages/default.aspx	Batteries: AA Alkaline
For 10 OpBoxes	Physiology: Acquisition from Amplifier	NI CB-68LPR Unshielded 68-pin I/O Connector Block	National Instruments	114	2	228	777145-02			http://sine.ni.com/nips/cds/view/p/lang/en/nid/1186	Breakout board for NI PCI cards
For 10 OpBoxes	Physiology: Acquisition from Amplifier	NI PCI-6225 16-Bit, 250 kS/s, 80 Analog Inputs Multifunction DAQ	National Instruments	1348	1	1348	779295-01			http://sine.ni.com/nips/cds/view/p/lang/en/nid/201605	Acquisition Card: 40 Differential Analog Inputs, 8 Clocked Digital Inputs
For 10 OpBoxes	Physiology: Acquisition from Amplifier	NI PCIe-6323 X Series Data Acquisition	National Instruments	869	0	0	781045-01			http://sine.ni.com/nips/cds/view/p/lang/en/nid/207406	Acquisition Card: 16 Differential Analog Inputs, 32 Clocked Digital Inputs. If subsitute or add this to PCI-6225, will have to substitute shielded cables since analog & digital are mixed on both boxes and double the overall number of NI parts (16 channels = 5 subjects)
For 10 OpBoxes	Physiology: Acquisition from Amplifier	NI SHC68-68 Cable (2m)	National Instruments	103	1	103	191945-02			http://sine.ni.com/nips/cds/view/p/lang/en/nid/201629	No shielding for analog only portion of PCI-6225, Recommended by NI
For 10 OpBoxes	Physiology: Acquisition from Amplifier	NI SHC68-68-EPM Cable (2m)	National Instruments	140	1	140	192061-02			http://sine.ni.com/nips/cds/view/p/lang/en/nid/201628	Shielded cable for shared analog & digital portion
For 10 OpBoxes	Physiology: Acquisition from Amplifier	NI USB-6009 14-Bit, 48 kS/s Low-Cost Multifunction DAQ	National Instruments	299	1	299	779026-01			http://sine.ni.com/nips/cds/view/p/lang/en/nid/201987	Acquisition Device: USB: 4 Differential Analog Inputs, but no clocked Digital Inputs. If use this do not need breakout boards and cables, but will need 10, 1 for each subject. The behavioral data will then need to be multiplexed into the remaining analog channel
Possible 1 time expense	Software	OpBox Scripts		0	1	0				http://deliriumlab.org/	For OpBoxPhys Matlab scripts
For 10 OpBoxes: 4Ch	Physiology: Amplifier 4Ch	RES 100K OHM 1/4W 0.1% AXIAL	Digi-Key	0.3326	80	26.608	100KADCT-ND	MFP-25BRD52-100K	Yageo	http://www.digikey.com/product-detail/en/MFP-25BRD52-100K/100KADCT-ND/2059112	For bias currents at inputs
For 10 OpBoxes: 3Ch	Physiology: Amplifier 3Ch	RES 100K OHM 1/4W 0.1% AXIAL	Digi-Key	0.1497	60	8.982	100KADCT-ND	MFP-25BRD52-100K	Yageo	http://www.digikey.com/product-detail/en/MFP-25BRD52-100K/100KADCT-ND/2059112	For bias currents at inputs
For 10 OpBoxes: 4Ch	Physiology: Amplifier 4Ch	RES 100K OHM 1/4W 1% AXIAL	Digi-Key	0.0311	100	3.11	100KXBK-ND	MFR-25FBF52-100K	Yageo	http://www.digikey.com/product-detail/en/MFR-25FBF52-100K/100KXBK-ND/13473	For 10x Gain across Op Amp
For 10 OpBoxes: 3Ch	Physiology: Amplifier 3Ch	RES 100K OHM 1/4W 1% AXIAL	Digi-Key	0.058	60	3.48	100KXBK-ND	MFR-25FBF52-100K	Yageo	http://www.digikey.com/product-detail/en/MFR-25FBF52-100K/100KXBK-ND/13473	For 10x Gain across Op Amp
For 10 OpBoxes: 4Ch	Physiology: Amplifier 4Ch	RES 10K OHM 1/4W 1% AXIAL	Digi-Key	0.315	100	31.5	10.0KXBK-ND	MFR-25FBF52-10K	Yageo	http://www.digikey.com/product-detail/en/MFR-25FBF52-10K/10.0KXBK-ND/13219	For 10x Gain across Op Amp
For 10 OpBoxes: 3Ch	Physiology: Amplifier 3Ch	RES 10K OHM 1/4W 1% AXIAL	Digi-Key	0.058	60	3.48	10.0KXBK-ND	MFR-25FBF52-10K	Yageo	http://www.digikey.com/product-detail/en/MFR-25FBF52-10K/10.0KXBK-ND/13219	For 10x Gain across Op Amp
For 10 OpBoxes: 4Ch	Physiology: Amplifier 4Ch	RES 15K OHM 1/4W 1% AXIAL	Digi-Key	0.0436	50	2.18	15.0KXBK-ND	MFR-25FBF52-15K	Yageo	http://www.digikey.com/product-detail/en/MFR-25FBF52-15K/15.0KXBK-ND/13252	For 2 pole Active Low pass filter, Gain = 1, F = 200 Hz, Q~0.71
For 10 OpBoxes: 3Ch	Physiology: Amplifier 3Ch	RES 15K OHM 1/4W 1% AXIAL	Digi-Key	0.058	30	1.74	15.0KXBK-ND	MFR-25FBF52-15K	Yageo	http://www.digikey.com/product-detail/en/MFR-25FBF52-15K/15.0KXBK-ND/13252	For 2 pole Active Low pass filter, Gain = 1, F = 200 Hz, Q~0.71
For 10 OpBoxes: 4Ch	Physiology: Amplifier 4Ch	RES 1M OHM 1/4W 1% AXIAL	Digi-Key	0.0436	50	2.18	1.00MXBK-ND	MFR-25FBF52-1M	Yageo	http://www.digikey.com/product-detail/en/MFR-25FBF52-1M/1.00MXBK-ND/13714	For 2 pole Active High pass filter, Gain = 1, F = 0.28 Hz, Q~0.71
For 10 OpBoxes: 3Ch	Physiology: Amplifier 3Ch	RES 1M OHM 1/4W 1% AXIAL	Digi-Key	0.058	30	1.74	1.00MXBK-ND	MFR-25FBF52-1M	Yageo	http://www.digikey.com/product-detail/en/MFR-25FBF52-1M/1.00MXBK-ND/13714	For 2 pole Active High pass filter, Gain = 1, F = 0.28 Hz, Q~0.71
For 10 OpBoxes: 4Ch	Physiology: Amplifier 4Ch	RES 499K OHM 1/4W 1% AXIAL	Digi-Key	0.0436	50	2.18	499KXBK-ND	MFR-25FBF52-499K	Yageo	http://www.digikey.com/product-detail/en/MFR-25FBF52-499K/499KXBK-ND/13656	For 2 pole Active High pass filter, Gain = 1, F = 0.28 Hz, Q~0.71
For 10 OpBoxes: 3Ch	Physiology: Amplifier 3Ch	RES 499K OHM 1/4W 1% AXIAL	Digi-Key	0.058	30	1.74	499KXBK-ND	MFR-25FBF52-499K	Yageo	http://www.digikey.com/product-detail/en/MFR-25FBF52-499K/499KXBK-ND/13656	For 2 pole Active High pass filter, Gain = 1, F = 0.28 Hz, Q~0.71
For 10 OpBoxes: 4Ch	Physiology: Amplifier 4Ch	RES 5.62K OHM 1/4W 1% AXIAL	Digi-Key	0.0442	60	2.652	5.62KXBK-ND	MFR-25FBF52-5K62	Yageo	http://www.digikey.com/product-detail/en/MFR-25FBF52-5K62/5.62KXBK-ND/13171	Across Instrument Amplifier for Gain of 10x (1+50/5.62) & For LED Indicators
For 10 OpBoxes: 3Ch	Physiology: Amplifier 3Ch	RES 5.62K OHM 1/4W 1% AXIAL	Digi-Key	0.058	50	2.9	5.62KXBK-ND	MFR-25FBF52-5K62	Yageo	http://www.digikey.com/product-detail/en/MFR-25FBF52-5K62/5.62KXBK-ND/13171	Across Instrument Amplifier for Gain of 10x (1+50/5.62) & For LED Indicators
For 10 OpBoxes: 4Ch	Physiology: Amplifier 4Ch	RES 9.09K OHM 1/4W 1% AXIAL	Digi-Key	0.0436	50	2.18	9.09KXBK-ND	MFR-25FBF52-9K09	Yageo	http://www.digikey.com/product-detail/en/MFR-25FBF52-9K09/9.09KXBK-ND/13211	For 2 pole Active Low pass filter, Gain = 1, F = 200 Hz, Q~0.71
For 10 OpBoxes: 3Ch	Physiology: Amplifier 3Ch	RES 9.09K OHM 1/4W 1% AXIAL	Digi-Key	0.058	30	1.74	9.09KXBK-ND	MFR-25FBF52-9K09	Yageo	http://www.digikey.com/product-detail/en/MFR-25FBF52-9K09/9.09KXBK-ND/13211	For 2 pole Active Low pass filter, Gain = 1, F = 200 Hz, Q~0.71
For 10 OpBoxes	Physiology: Commutator	Slip Ringer with Flange	Adafruit	14.95	10	149.5	736	736	Adafruit Industries	https://www.adafruit.com/product/736	Commutator: 6 channels
Possible 1 time expense	Solder	Solder with Rosin Flux Core for Electronics 0.031" Diameter, 370°F Melting Temperature, 1 lb. without Silver	McMaster	33.37	1	33.37	7659A5			http://www.mcmaster.com/#7659a5/=ugau56	Standard solder for electronics
Possible 1 time expense	Solder	Soldering Stations > WES51	DigiKey	127	1	127	WES51-120V-ND			http://www.digikey.com/product-detail/en/WES51/WES51-120V-ND/526397	Standard soldering station
For 10 OpBoxes: 3Ch	Physiology: Amplifier 3Ch	Switch PCB Dpdt Horiz	M C M Electronics	2.02	10	20.2	26-4370	98K4951	Multicomp	http://www.mcmelectronics.com/product/MULTICOMP-98K4951-/26-4370	Switch for Amplifier power
For 10 OpBoxes: 4Ch	Physiology: Amplifier 4Ch	Toggle Switch, On-Off-On, SPDT	Newark	2.16	10	21.6	98K4978	1MS3T2B4M7RE	Multicomp	https://www.newark.com/multicomp/1ms3t2b4m7re/switch-toggle-spdt-100ma-20v/dp/98K4978	Switch for Amplifier power

## Sheet: CostReport
Sum of Total
Ordering frequency	SystemPart	Total
For 10 OpBoxes	Physiology: Acquisition from Amplifier	2148.16	214.816
	Physiology: Battery Power	30.064	3.0064
	Physiology: Cable	339.016	33.9016
	Physiology: Commutator	161.278	16.1278
	Physiology: Amplifier	17.4099	1.74099
For 10 OpBoxes Total		2695.93	269.593
Possible 1 time expense	Computer	699.99	69.999
	Solder	160.37	16.037
	Software	700	70
Possible 1 time expense Total		1560.36	156.036
For 10 OpBoxes: 3Ch	Physiology: Amplifier 3Ch	1105.68	110.568
For 10 OpBoxes: 3Ch Total		1105.68	110.568
For 10 OpBoxes: 4Ch	Physiology: Amplifier 4Ch	1513.04	151.304
For 10 OpBoxes: 4Ch Total		1513.04	151.304
Grand Total		6875.01	687.501
