# Supplementary material for: OpBox: Open Source Tools for Simultaneous EEG and EMG Acquisition from Multiple Subjects
Source: eNeuro. 2020 Oct 27;7(5):ENEURO.0212-20.2020. doi: 10.1523/ENEURO.0212-20.2020 (PMC7598913; doi:10.1523/ENEURO.0212-20.2020)
Supplement: Extended Data 1 — PCB designs: amplifier PCB design files ready to be sent out for fabrication or modified to fit customized specifications. How to build + parts list: a document file containing detailed instructions for constructing the OpBox system, separated by component, with a spreadsheet of all parts used in the process of building the amplifier. Software scripts: MATLAB scripts necessary for running behavioral tasks and recording behavioral/physiological data. Includes example CSV spreadsheet files (InfoSubjects + InfoBoxes) and instructions for use. Download Extended Data 1, ZIP file. [file enu-eN-OTM-0212-20-s02.zip › OpBox Phys Scripts/BinColAndMean.m]

function [mean_data] = BinColAndMean(data, num_bins)

% data = 1:10;
% num_chans = 2;
% data = reshape(data, numel(data)/num_chans, num_chans);
% 
% num_bins = 10;

[num_rows, num_cols] = size(data);

num_rows_to_keep = floor(num_rows / num_bins) * num_bins;
if num_rows_to_keep < 1
    mean_data = mean(data, 1);
else
    crop_data = data(1:num_rows_to_keep, :);

    [num_rows, num_cols] = size(crop_data);

    shape_data = reshape(crop_data, num_bins, num_rows/num_bins, num_cols);
    mean_data = squeeze(mean(shape_data, 1));
end

% clf;
% hold on;
% plot(data, 'b.-');
% plot(mean_data, 'r.-');
