# Supplementary material for: OpBox: Open Source Tools for Simultaneous EEG and EMG Acquisition from Multiple Subjects
Source: eNeuro. 2020 Oct 27;7(5):ENEURO.0212-20.2020. doi: 10.1523/ENEURO.0212-20.2020 (PMC7598913; doi:10.1523/ENEURO.0212-20.2020)
Supplement: Extended Data 1 — PCB designs: amplifier PCB design files ready to be sent out for fabrication or modified to fit customized specifications. How to build + parts list: a document file containing detailed instructions for constructing the OpBox system, separated by component, with a spreadsheet of all parts used in the process of building the amplifier. Software scripts: MATLAB scripts necessary for running behavioral tasks and recording behavioral/physiological data. Includes example CSV spreadsheet files (InfoSubjects + InfoBoxes) and instructions for use. Download Extended Data 1, ZIP file. [file enu-eN-OTM-0212-20-s02.zip › OpBox Phys Scripts/CellStrToCellNums.m]

function nums = CellStrToCellNums(cell_str)

if isempty(cell_str) || ~iscell(cell_str)
    fprintf('Variable cell_str is empty or is not a cell within CellStrToCellNums\n');
    nums = [];
    return;
end

if isnumeric(cell_str{1})
    nums = cell_str;
else
    matches = regexp(cell_str, '\d+', 'match');
    nums = cell(numel(cell_str),1);
    for i_cell = 1:numel(cell_str)
        nums{i_cell} = str2double(matches{i_cell});
    end
end
