# Supplementary material for: OpBox: Open Source Tools for Simultaneous EEG and EMG Acquisition from Multiple Subjects
Source: eNeuro. 2020 Oct 27;7(5):ENEURO.0212-20.2020. doi: 10.1523/ENEURO.0212-20.2020 (PMC7598913; doi:10.1523/ENEURO.0212-20.2020)
Supplement: Extended Data 1 — PCB designs: amplifier PCB design files ready to be sent out for fabrication or modified to fit customized specifications. How to build + parts list: a document file containing detailed instructions for constructing the OpBox system, separated by component, with a spreadsheet of all parts used in the process of building the amplifier. Software scripts: MATLAB scripts necessary for running behavioral tasks and recording behavioral/physiological data. Includes example CSV spreadsheet files (InfoSubjects + InfoBoxes) and instructions for use. Download Extended Data 1, ZIP file. [file enu-eN-OTM-0212-20-s02.zip › OpBox Phys Scripts/InfoSubjects.csv]

Subject	Room	Box	Group
TestSubj1	TestRoom	0	TestGroup
TestSubj2	TestRoom	1	TestGroup
