# Supplementary material for: OpBox: Open Source Tools for Simultaneous EEG and EMG Acquisition from Multiple Subjects
Source: eNeuro. 2020 Oct 27;7(5):ENEURO.0212-20.2020. doi: 10.1523/ENEURO.0212-20.2020 (PMC7598913; doi:10.1523/ENEURO.0212-20.2020)
Supplement: Extended Data 1 — PCB designs: amplifier PCB design files ready to be sent out for fabrication or modified to fit customized specifications. How to build + parts list: a document file containing detailed instructions for constructing the OpBox system, separated by component, with a spreadsheet of all parts used in the process of building the amplifier. Software scripts: MATLAB scripts necessary for running behavioral tasks and recording behavioral/physiological data. Includes example CSV spreadsheet files (InfoSubjects + InfoBoxes) and instructions for use. Download Extended Data 1, ZIP file. [file enu-eN-OTM-0212-20-s02.zip › OpBox Phys Scripts/OpBox_Add.m]

% OpBox_Add subjects script
% Depends on global variables in prior fuctions
if isempty(s_in)
    fprintf('No NI devices, can not add subjects.\n');
    return;
end

[box_info, subj_info] = OpBoxPhys_InfoBoxSubj;
% Only look at data from prespecified room
box_info = box_info(strcmp({box_info.room}, room));
subj_info = subj_info(strcmp({subj_info.room}, room));
if isempty(subj_info)
    fprintf('No subjects found for room %s.\n', room);
    return;
end

subj_names = OpBox_SubjectsNames(subj_info);

lh.draw.Enabled = false; % Turn off graphing listener handle during update

% Process each new subject
for i_subj = 1:numel(subj_names)
    new_subject = OpBox_Subject(subj_names{i_subj}, room);
    new_subject = new_subject.BoxInfo(box_info, subj_info);
    
    if ~isempty(subjects) && sum(new_subject.box == [subjects.box])
        fprintf('Subject %s not added, Box %d in Room %d already in use.\n', new_subject.name, new_subject.box, new_subject.room);
    elseif isnan(new_subject.box)
        fprintf('Subject %s not added, box not defined for Room %d.\n', new_subject.name, new_subject.room);
    else
        new_subject = new_subject.ChanMatch(s_in);
        if new_subject.num_analog ~= numel(new_subject.idx_analog)
            fprintf('Subject %s not added, analog channels not found using current settings.\n', new_subject.name);
            fprintf('Check that the correct DAQ is assigned to this subject/box,\nand that the selected DAQ supports this channel type.\n\n');
        elseif new_subject.num_digital ~= numel(new_subject.idx_digital)
            fprintf('Subject %s not added, digital channels not found on current machine with current settings.\n', new_subject.name);
            fprintf('Check that the correct DAQ is assigned to this subject/box,\nand that the selected DAQ supports this channel type.\n\n');
        elseif new_subject.num_counter ~= numel(new_subject.idx_counter)
            fprintf('Subject %s not added, counter channels not found on current machine with current settings.\n', new_subject.name);
            fprintf('Check that the correct DAQ is assigned to this subject/box,\nand that the selected DAQ supports this channel type.\n\n');
        else
            % Subject valid: Setup Filename
            new_subject = new_subject.FileName;
            
            % First set up camera if needed: Will take a little time before ready to save
            if ~isempty(new_subject.cam_id) && (1 <= new_subject.cam_id)
                % Image Acquisition Toolbox must be installed
                % May have to match cam ID if not in order? But have to assume so here, should be changed in csv file
                new_subject.cam = videoinput('winvideo', new_subject.cam_id, 'YUY2_320x240');  % Initialize camera & resolution
                % new_subject.cam = videoinput('winvideo', new_subject.cam_id, 'MJPG_320x240');  % Initialize camera & resolution
                set(new_subject.cam, 'FramesPerTrigger', inf); % Collect continuously once started
                % set(new_subject.cam, 'FramesAcquiredFcnCount', 1);  % For version that notes timestamps for each frame, currently not used
                
                % Setup Video Logger: save frames to disk with compression
                set(new_subject.cam, 'LoggingMode', 'disk');
                vid_writer = VideoWriter(new_subject.filename, 'MPEG-4');
                set(new_subject.cam, 'DiskLogger', vid_writer);
                
                % Start camera
                start(new_subject.cam);
            end
            
            % Physiology file starts writing as soon as there is an available fid, set up after camera
            new_subject = new_subject.FilePrepPhys;
            % % Set camera log file after it is opened (if it was opened in FilePrepPhys depending on camera status), currently not used
            % if ~isempty(new_subject.fid_camsynch) && new_subject.fid_camsynch>-1
            %     new_subject.cam.FramesAcquiredFcn = {'OpBoxPhys_LogCameraSynch', new_subject.fid_camsynch, s_in};  % Try to display roughly 1/sec. Can't guarantee frame rate?
            % end
            
            subjects = [subjects; new_subject]; % Append new subject

        end
    end
end

% Resort subjects and redraw graphs
if ~isempty(subjects)
    [~, sort_idx] = sort([subjects.box]);
    subjects = subjects(sort_idx);
    subjects = OpBox_Graphs(subjects);
end

%% Clear data & Change graphs/zoom (back) to default settings
clearvars -except subjects s_in lh room; % Clear unnecessary variables, only keep those specified here
% OpBox_Axis_Time([0 5], [-0.5 0.5]); % Back to default axes (can't define as part of s_in)
lh.draw.Enabled = true; % Turn on graphing listener handle after update
