# Supplementary material for: OpBox: Open Source Tools for Simultaneous EEG and EMG Acquisition from Multiple Subjects
Source: eNeuro. 2020 Oct 27;7(5):ENEURO.0212-20.2020. doi: 10.1523/ENEURO.0212-20.2020 (PMC7598913; doi:10.1523/ENEURO.0212-20.2020)
Supplement: Extended Data 1 — PCB designs: amplifier PCB design files ready to be sent out for fabrication or modified to fit customized specifications. How to build + parts list: a document file containing detailed instructions for constructing the OpBox system, separated by component, with a spreadsheet of all parts used in the process of building the amplifier. Software scripts: MATLAB scripts necessary for running behavioral tasks and recording behavioral/physiological data. Includes example CSV spreadsheet files (InfoSubjects + InfoBoxes) and instructions for use. Download Extended Data 1, ZIP file. [file enu-eN-OTM-0212-20-s02.zip › OpBox Phys Scripts/OpBox_Offset.m]

% function OpBox_Offset(offset)
% OpBox_Offset: Adjusts offset between voltage traces in time domain
% Currently assumes all axes for all subjects have same limits
% 2016/05/09

function OpBox_Offset(offset)

global subjects  % OpBox Global variable

if nargin < 1
    offset = 0;
end

for i_subj = 1:numel(subjects)
    subjects(i_subj).ch_offset = offset;
    x_lim = get(subjects(i_subj).axis_time, 'XLim');
    num_ch = subjects(i_subj).num_analog + subjects(i_subj).num_digital;
    volt_range = subjects(i_subj).volt_range;
    volt_range = [volt_range(1), abs(volt_range(1)) + offset * (num_ch-1)];
    axis(subjects(i_subj).axis_time, [x_lim(:)', volt_range]);
end
