# Supplementary material for: OpBox: Open Source Tools for Simultaneous EEG and EMG Acquisition from Multiple Subjects
Source: eNeuro. 2020 Oct 27;7(5):ENEURO.0212-20.2020. doi: 10.1523/ENEURO.0212-20.2020 (PMC7598913; doi:10.1523/ENEURO.0212-20.2020)
Supplement: Extended Data 1 — PCB designs: amplifier PCB design files ready to be sent out for fabrication or modified to fit customized specifications. How to build + parts list: a document file containing detailed instructions for constructing the OpBox system, separated by component, with a spreadsheet of all parts used in the process of building the amplifier. Software scripts: MATLAB scripts necessary for running behavioral tasks and recording behavioral/physiological data. Includes example CSV spreadsheet files (InfoSubjects + InfoBoxes) and instructions for use. Download Extended Data 1, ZIP file. [file enu-eN-OTM-0212-20-s02.zip › OpBox Phys Scripts/OpBox_Stop.m]

% function OpBox_Stop(s_in, lh);

% if ~exist('s_in', 'var')
%     fprintf('NI device not initialized... Please setup first.\n');
% elseif ~s_in.IsRunning
if ~s_in.IsRunning
    fprintf('Recording not ongoing... Please start first.\n');
else
    % Stop collecting data, delete listener handles, close files
    lh.draw.Enabled = false;
    lh.log.Enabled = false;
    
    % Stop cameras
    for i_subj = 1:numel(subjects)
        subjects(i_subj) = subjects(i_subj).FileClose();
        
        if ~isempty(subjects(i_subj).cam_id) && subjects(i_subj).cam_id > 0 && ~isempty(subjects(i_subj).cam)
            stop(subjects(i_subj).cam);
            close(get(subjects(i_subj).cam, 'DiskLogger'));
            delete(subjects(i_subj).cam);
        end

%         fclose(subjects(i_subj).fid);
%         subjects(i_subj).fid = -1;
    end
    
%     for i_lh = 1:numel(lh);
%         delete(lh(i_lh));
%     end
    delete(lh.draw);
    delete(lh.log);
    s_in.stop;
    fprintf('Stopped recording\n\n');
end
clear i_*
