# Supplementary material for: OpBox: Open Source Tools for Simultaneous EEG and EMG Acquisition from Multiple Subjects
Source: eNeuro. 2020 Oct 27;7(5):ENEURO.0212-20.2020. doi: 10.1523/ENEURO.0212-20.2020 (PMC7598913; doi:10.1523/ENEURO.0212-20.2020)
Supplement: Extended Data 1 — PCB designs: amplifier PCB design files ready to be sent out for fabrication or modified to fit customized specifications. How to build + parts list: a document file containing detailed instructions for constructing the OpBox system, separated by component, with a spreadsheet of all parts used in the process of building the amplifier. Software scripts: MATLAB scripts necessary for running behavioral tasks and recording behavioral/physiological data. Includes example CSV spreadsheet files (InfoSubjects + InfoBoxes) and instructions for use. Download Extended Data 1, ZIP file. [file enu-eN-OTM-0212-20-s02.zip › OpBox Phys Scripts/OpBoxPhys_Start.m]

% Setup listener handles for recordings and display
% This is usually run from the room-specific script
% After data acquisition device setup: OpBoxPhys_Setup
% Usually before subjects have been added: OpBox_Add

function lh = OpBoxPhys_Start(s_in)

global subjects; % defined globally so that listener handles can access updated info on the fly

if isempty(s_in)
    fprintf('No NI devices initialized to start listener handles.\n');
    lh = [];
elseif s_in.IsRunning
    fprintf('Recording ongoing... Please stop first.\n');
    lh = [];
else
    % If subjects are available, then see if files are already open
    % If files are not open (fid == -1) for available subjects, then prep new files for them
    for i_subj = 1:numel(subjects)
       if subjects(i_subj).fid == -1
            subjects(i_subj) = OpBoxPhys_FilePrep(subjects(i_subj));
       end
    end
    
    % Set up listener handles: Access subjects as global var
    lh.log = addlistener(s_in, 'DataAvailable', @(src, event)OpBoxPhys_LogData(src, event));
    lh.draw = addlistener(s_in, 'DataAvailable', @(src, event)OpBoxPhys_DrawData(src, event));
    
    % If try to set up listener handle with subjects as variable to pass in,
    % Then only passes in subjects as they are at the time this is initialized
    % Does not track updates to subjects
    % Can subclass the event Data class?? https://www.mathworks.com/help/matlab/matlab_oop/learning-to-use-events-and-listeners.html

    % Start recording
    s_in.startBackground();
    fprintf('Started new recording for %d sec\n', s_in.DurationInSeconds);
    
end
